# Supplementary material for: Identification of SNPs and Candidate Genes for Milk Production Ability in Yorkshire Pigs
Source: Front Genet. 2021 Oct 5;12:724533. doi: 10.3389/fgene.2021.724533 (PMC8523896; doi:10.3389/fgene.2021.724533)
Supplement: Supplementary file 1 [file Table2.XLSX]

## Sheet: 一审修改通路
Table S2 GO terms and KEGG pathways of 28 candidate genes
Gene	Gene symbol	GO terms and KEGG pathways	Enrichment ID	P-value
ENSSSCG00000013351	NAV2	optic nerve development	GO:0021554	0.0133159
		interstitial matrix	GO:0005614	0.0283248
		neurogenesis	GO:0022008	0.0375933
		sensory perception of smell	GO:0007608	0.048603
		locomotory behavior	GO:0007626	0.0791415
		nervous system development	GO:0007399	0.094924
		sensory perception of sound	GO:0007605	0.134081
		heparin binding	GO:0008201	0.142375
		nucleoplasm	GO:0005654	0.926681
ENSSSCG00000013338	SLC5A12	integral component of membrane	GO:0016021	0.000962562
		lactate transmembrane transport	GO:0035873	0.0133159
		lactate transmembrane transporter activity	GO:0015129	0.0133159
		sodium ion transport	GO:0006814	0.0320425
		symporter activity	GO:0015293	0.048603
ENSSSCG00000013339	ANO3	integral component of membrane	GO:0016021	0.000962562
		chloride transmembrane transport	GO:1902476	0.00830322
		phospholipid scramblase activity	GO:0017128	0.0152042
		intracellular calcium activated chloride channel activity	GO:0005229	0.0301853
		transmembrane transport	GO:0055085	0.0674148
		chloride channel activity	GO:0005254	0.0791415
		protein dimerization activity	GO:0046983	0.166799
		plasma membrane	GO:0005886	0.857004
ENSSSCG00000013340	MUC15	integral component of membrane	GO:0016021	0.000962562
ENSSSCG00000003417	DISP3	integral component of membrane	GO:0016021	0.000962562
		positive regulation of neural precursor cell proliferation	GO:2000179	0.0208481
		negative regulation of neuron differentiation	GO:0045665	0.0540621
		cytoplasm	GO:0005737	0.340125
ENSSSCG00000025667	FBXO2	Ubiquitin mediated proteolysis	ssc04120	0.198322
		Protein processing in endoplasmic reticulum	ssc04141	0.234634
		glycoprotein catabolic process	GO:0006516	0.000125976
		SCF-dependent proteasomal ubiquitin-dependent protein catabolic process	GO:0031146	0.00201906
		SCF ubiquitin ligase complex	GO:0019005	0.00276292
		ubiquitin-dependent ERAD pathway	GO:0030433	0.0039252
		regulation of protein ubiquitination	GO:0031396	0.0189703
		ubiquitin protein ligase activity	GO:0061630	0.041165
		amyloid-beta binding	GO:0001540	0.0504261
		dendritic spine	GO:0043197	0.101854
		carbohydrate binding	GO:0030246	0.135746
		cytoplasm	GO:0005737	0.340125
		protein ubiquitination	GO:0016567	0.348384
		cytosol	GO:0005829	0.671534
ENSSSCG00000003421	FBXO6	glycoprotein catabolic process	GO:0006516	0.000125976
		SCF-dependent proteasomal ubiquitin-dependent protein catabolic process	GO:0031146	0.00201906
		SCF ubiquitin ligase complex	GO:0019005	0.00276292
		ubiquitin-dependent ERAD pathway	GO:0030433	0.0039252
		ubiquitin protein ligase activity	GO:0061630	0.041165
		cytoplasm	GO:0005737	0.340125
ENSSSCG00000003419	MAD2L2	Bacterial invasion of epithelial cells	ssc05100	0.112154
		Progesterone-mediated oocyte maturation	ssc04914	0.144024
		Oocyte meiosis	ssc04114	0.170004
		Cell cycle	ssc04110	0.187422
		negative regulation of canonical Wnt signaling pathway	GO:0090090	0.00786367
		JUN kinase binding	GO:0008432	0.0114242
		negative regulation of transcription by competitive promoter binding	GO:0010944	0.0114242
		negative regulation of cell-cell adhesion mediated by cadherin	GO:2000048	0.0152042
		negative regulation of ubiquitin protein ligase activity	GO:1904667	0.0152042
		positive regulation of isotype switching	GO:0045830	0.017089
		negative regulation of transcription regulatory region DNA binding	GO:2000678	0.0227224
		positive regulation of double-strand break repair via nonhomologous end joining	GO:2001034	0.0227224
		negative regulation of double-strand break repair via homologous recombination	GO:2000042	0.0283248
		negative regulation of epithelial to mesenchymal transition	GO:0010719	0.0283248
		anaphase-promoting complex	GO:0005680	0.0338962
		negative regulation of protein catabolic process	GO:0042177	0.0338962
		regulation of cell growth	GO:0001558	0.0375933
		spindle	GO:0005819	0.0449466
		double-strand break repair	GO:0006302	0.0612941
		RNA polymerase II activating transcription factor binding	GO:0001102	0.0612941
		negative regulation of DNA-binding transcription factor activity	GO:0043433	0.0738219
		positive regulation of peptidyl-serine phosphorylation	GO:0033138	0.0879421
		actin filament organization	GO:0007015	0.139067
		positive regulation of transcription, DNA-templated	GO:0045893	0.30256
		nucleolus	GO:0005730	0.539083
		negative regulation of transcription by RNA polymerase II	GO:0000122	0.573186
		cytosol	GO:0005829	0.671534
ENSSSCG00000003423	DRAXIN	negative regulation of canonical Wnt signaling pathway	GO:0090090	0.00786367
		axon guidance	GO:0007411	0.0138368
		negative regulation of axon extension	GO:0030517	0.0152042
		forebrain development	GO:0030900	0.0394367
		Wnt signaling pathway	GO:0016055	0.0666831
		negative regulation of neuron apoptotic process	GO:0043524	0.118957
		extracellular region	GO:0005576	0.397201
ENSSSCG00000022401	AGTRAP	integral component of membrane	GO:0016021	0.000962562
		angiotensin-activated signaling pathway	GO:0038166	0.0114242
		regulation of blood pressure	GO:0008217	0.0431134
		plasma membrane	GO:0005886	0.857004
ENSSSCG00000003428	MTHFR	One carbon pool by folate	ssc00670	0.0394367
		Antifolate resistance	ssc01523	0.0594911
		Carbon metabolism	ssc01200	0.18113
		Metabolic pathways	ssc01100	0.905556
		tetrahydrofolate interconversion	GO:0035999	0.0245933
		FAD binding	GO:0071949	0.048603
		one-carbon metabolic process	GO:0006730	0.0522458
		oxidation-reduction process	GO:0055114	0.509153
		cytosol	GO:0005829	0.671534
ENSSSCG00000003429	CLCN6	integral component of membrane	GO:0016021	0.000962562
		chloride transmembrane transport	GO:1902476	0.00830322
		voltage-gated chloride channel activity	GO:0005247	0.017089
		chloride transmembrane transporter activity	GO:0015108	0.0264608
		transmembrane transporter activity	GO:0022857	0.161968
		intracellular membrane-bounded organelle	GO:0043231	0.34074
ENSSSCG00000003431	NPPB	Vascular smooth muscle contraction	ssc04270	0.171602
		cGMP-PKG signaling pathway	ssc04022	0.23167
		Thermogenesis	ssc04714	0.31861
		cGMP-mediated signaling	GO:0019934	0.017089
		receptor guanylyl cyclase signaling pathway	GO:0007168	0.0189703
		cGMP biosynthetic process	GO:0006182	0.0208481
		neuropeptide signaling pathway	GO:0007218	0.100127
		hormone activity	GO:0005179	0.100127
		cytoplasm	GO:0005737	0.340125
		extracellular space	GO:0005615	0.734766
		nucleus	GO:0005634	0.927286
ENSSSCG00000003432	KIAA2013	integral component of membrane	GO:0016021	0.000962562
ENSSSCG00000030874	NA	integral component of membrane	GO:0016021	0.000962562
ENSSSCG00000027921	NA	regulation of cytokine production	GO:0001817	0.000529726
		regulation of immune response	GO:0050776	0.000870786
		T cell receptor signaling pathway	GO:0050852	0.0031762
		external side of plasma membrane	GO:0009897	0.00407295
		signaling receptor binding	GO:0005102	0.0240113
ENSSSCG00000001447	NA	regulation of cytokine production	GO:0001817	0.000529726
		regulation of immune response	GO:0050776	0.000870786
		T cell receptor signaling pathway	GO:0050852	0.0031762
		external side of plasma membrane	GO:0009897	0.00407295
		signaling receptor binding	GO:0005102	0.0240113
ENSSSCG00000025071	BTNL2	integral component of membrane	GO:0016021	0.000962562
ENSSSCG00000001453	HLA-DRA	Antigen processing and presentation	ssc04612	4.69039e-10
		Asthma	ssc05310	1.12376e-09
		Graft-versus-host disease	ssc05332	2.88371e-09
		Allograft rejection	ssc05330	4.70399e-09
		Type I diabetes mellitus	ssc04940	8.44107e-09
		Autoimmune thyroid disease	ssc05320	1.10366e-08
		Intestinal immune network for IgA production	ssc04672	1.2553e-08
		Viral myocarditis	ssc05416	2.03583e-08
		Staphylococcus aureus infection	ssc05150	2.54932e-08
		Inflammatory bowel disease (IBD)	ssc05321	6.86804e-08
		Leishmaniasis	ssc05140	7.50612e-08
		Phagosome	ssc04145	1.53559e-07
		Systemic lupus erythematosus	ssc05322	2.76494e-07
		Hematopoietic cell lineage	ssc04640	3.59158e-07
		Rheumatoid arthritis	ssc05323	3.826e-07
		Th1 and Th2 cell differentiation	ssc04658	4.07236e-07
		Toxoplasmosis	ssc05145	5.82682e-07
		Epstein-Barr virus infection	ssc05169	6.16661e-07
		Th17 cell differentiation	ssc04659	8.57687e-07
		Cell adhesion molecules (CAMs)	ssc04514	2.23437e-06
		Herpes simplex virus 1 infection	ssc05168	2.55096e-06
		Influenza A	ssc05164	5.32217e-06
		Tuberculosis	ssc05152	6.80263e-06
		Human T-cell leukemia virus 1 infection	ssc05166	2.49667e-05
		MHC class II protein complex	GO:0042613	5.2249e-07
		integral component of membrane	GO:0016021	0.000962562
		polysaccharide binding	GO:0030247	0.0152042
		immune response	GO:0006955	0.0192662
		cognition	GO:0050890	0.0375933
		late endosome membrane	GO:0031902	0.0522458
		lysosomal membrane	GO:0005765	0.124027
		cell surface	GO:0009986	0.391298
ENSSSCG00000001455	SLA-DRB1	Antigen processing and presentation	ssc04612	4.69039e-10
		Asthma	ssc05310	1.12376e-09
		Graft-versus-host disease	ssc05332	2.88371e-09
		Allograft rejection	ssc05330	4.70399e-09
		Type I diabetes mellitus	ssc04940	8.44107e-09
		Autoimmune thyroid disease	ssc05320	1.10366e-08
		Intestinal immune network for IgA production	ssc04672	1.2553e-08
		Viral myocarditis	ssc05416	2.03583e-08
		Staphylococcus aureus infection	ssc05150	2.54932e-08
		Inflammatory bowel disease (IBD)	ssc05321	6.86804e-08
		Leishmaniasis	ssc05140	7.50612e-08
		Phagosome	ssc04145	1.53559e-07
		Systemic lupus erythematosus	ssc05322	2.76494e-07
		Hematopoietic cell lineage	ssc04640	3.59158e-07
		Rheumatoid arthritis	ssc05323	3.826e-07
		Th1 and Th2 cell differentiation	ssc04658	4.07236e-07
		Toxoplasmosis	ssc05145	5.82682e-07
		Epstein-Barr virus infection	ssc05169	6.16661e-07
		Th17 cell differentiation	ssc04659	8.57687e-07
		Cell adhesion molecules (CAMs)	ssc04514	2.23437e-06
		Herpes simplex virus 1 infection	ssc05168	2.55096e-06
		Influenza A	ssc05164	5.32217e-06
		Tuberculosis	ssc05152	6.80263e-06
		Human T-cell leukemia virus 1 infection	ssc05166	2.49667e-05
ENSSSCG00000001457	SLA-DQB1	Antigen processing and presentation	ssc04612	4.69039e-10
		Asthma	ssc05310	1.12376e-09
		Graft-versus-host disease	ssc05332	2.88371e-09
		Allograft rejection	ssc05330	4.70399e-09
		Type I diabetes mellitus	ssc04940	8.44107e-09
		Autoimmune thyroid disease	ssc05320	1.10366e-08
		Intestinal immune network for IgA production	ssc04672	1.2553e-08
		Viral myocarditis	ssc05416	2.03583e-08
		Staphylococcus aureus infection	ssc05150	2.54932e-08
		Inflammatory bowel disease (IBD)	ssc05321	6.86804e-08
		Leishmaniasis	ssc05140	7.50612e-08
		Phagosome	ssc04145	1.53559e-07
		Systemic lupus erythematosus	ssc05322	2.76494e-07
		Hematopoietic cell lineage	ssc04640	3.59158e-07
		Rheumatoid arthritis	ssc05323	3.826e-07
		Th1 and Th2 cell differentiation	ssc04658	4.07236e-07
		Toxoplasmosis	ssc05145	5.82682e-07
		Epstein-Barr virus infection	ssc05169	6.16661e-07
		Th17 cell differentiation	ssc04659	8.57687e-07
		Cell adhesion molecules (CAMs)	ssc04514	2.23437e-06
		Herpes simplex virus 1 infection	ssc05168	2.55096e-06
		Influenza A	ssc05164	5.32217e-06
		Tuberculosis	ssc05152	6.80263e-06
		Human T-cell leukemia virus 1 infection	ssc05166	2.49667e-05
		MHC class II protein complex	GO:0042613	5.2249e-07
		antigen processing and presentation	GO:0019882	0.000230138
		integral component of membrane	GO:0016021	0.000962562
		immune response	GO:0006955	0.0192662
ENSSSCG00000001456	SLA-DQA1	Antigen processing and presentation	ssc04612	4.69039e-10
		Asthma	ssc05310	1.12376e-09
		Graft-versus-host disease	ssc05332	2.88371e-09
		Allograft rejection	ssc05330	4.70399e-09
		Type I diabetes mellitus	ssc04940	8.44107e-09
		Autoimmune thyroid disease	ssc05320	1.10366e-08
		Intestinal immune network for IgA production	ssc04672	1.2553e-08
		Viral myocarditis	ssc05416	2.03583e-08
		Staphylococcus aureus infection	ssc05150	2.54932e-08
		Inflammatory bowel disease (IBD)	ssc05321	6.86804e-08
		Leishmaniasis	ssc05140	7.50612e-08
		Phagosome	ssc04145	1.53559e-07
		Systemic lupus erythematosus	ssc05322	2.76494e-07
		Hematopoietic cell lineage	ssc04640	3.59158e-07
		Rheumatoid arthritis	ssc05323	3.826e-07
		Th1 and Th2 cell differentiation	ssc04658	4.07236e-07
		Toxoplasmosis	ssc05145	5.82682e-07
		Epstein-Barr virus infection	ssc05169	6.16661e-07
		Th17 cell differentiation	ssc04659	8.57687e-07
		Cell adhesion molecules (CAMs)	ssc04514	2.23437e-06
		Herpes simplex virus 1 infection	ssc05168	2.55096e-06
		Influenza A	ssc05164	5.32217e-06
		Tuberculosis	ssc05152	6.80263e-06
		Human T-cell leukemia virus 1 infection	ssc05166	2.49667e-05
		MHC class II protein complex	GO:0042613	5.2249e-07
		integral component of membrane	GO:0016021	0.000962562
		external side of plasma membrane	GO:0009897	0.00407295
		positive regulation of T cell differentiation	GO:0045582	0.0152042
		response to interferon-gamma	GO:0034341	0.0227224
		lysosome	GO:0005764	0.227203
ENSSSCG00000001459	HLA-DOB	Antigen processing and presentation	ssc04612	4.69039e-10
		Asthma	ssc05310	1.12376e-09
		Graft-versus-host disease	ssc05332	2.88371e-09
		Allograft rejection	ssc05330	4.70399e-09
		Type I diabetes mellitus	ssc04940	8.44107e-09
		Autoimmune thyroid disease	ssc05320	1.10366e-08
		Intestinal immune network for IgA production	ssc04672	1.2553e-08
		Viral myocarditis	ssc05416	2.03583e-08
		Staphylococcus aureus infection	ssc05150	2.54932e-08
		Inflammatory bowel disease (IBD)	ssc05321	6.86804e-08
		Leishmaniasis	ssc05140	7.50612e-08
		Phagosome	ssc04145	1.53559e-07
		Systemic lupus erythematosus	ssc05322	2.76494e-07
		Hematopoietic cell lineage	ssc04640	3.59158e-07
		Rheumatoid arthritis	ssc05323	3.826e-07
		Th1 and Th2 cell differentiation	ssc04658	4.07236e-07
		Toxoplasmosis	ssc05145	5.82682e-07
		Epstein-Barr virus infection	ssc05169	6.16661e-07
		Th17 cell differentiation	ssc04659	8.57687e-07
		Cell adhesion molecules (CAMs)	ssc04514	2.23437e-06
		Herpes simplex virus 1 infection	ssc05168	2.55096e-06
		Influenza A	ssc05164	5.32217e-06
		Tuberculosis	ssc05152	6.80263e-06
		Human T-cell leukemia virus 1 infection	ssc05166	2.49667e-05
ENSSSCG00000026951	PSMB8	Proteasome	ssc03050	0.0755984
		antigen processing and presentation	GO:0019882	0.000230138
		proteasome core complex, beta-subunit complex	GO:0019774	0.0114242
		regulation of endopeptidase activity	GO:0052548	0.0114242
		immune system process	GO:0002376	0.0320425
		proteasomal ubiquitin-independent protein catabolic process	GO:0010499	0.0338962
		proteasome core complex	GO:0005839	0.0338962
		threonine-type endopeptidase activity	GO:0004298	0.0357464
		proteolysis involved in cellular protein catabolic process	GO:0051603	0.0449466
		proteasomal protein catabolic process	GO:0010498	0.0540621
		fat cell differentiation	GO:0045444	0.0720422
		endopeptidase activity	GO:0004175	0.0773716
		proteasome-mediated ubiquitin-dependent protein catabolic process	GO:0043161	0.165191
		cytoplasm	GO:0005737	0.340125
		nucleus	GO:0005634	0.927286
ENSSSCG00000025618	TAP1	Antigen processing and presentation	ssc04612	4.69039e-10
		Phagosome	ssc04145	1.53559e-07
		Epstein-Barr virus infection	ssc05169	6.16661e-07
		Herpes simplex virus 1 infection	ssc05168	2.55096e-06
		Primary immunodeficiency	ssc05340	0.0576848
		ABC transporters	ssc02010	0.0966615
		Human immunodeficiency virus 1 infection	ssc05170	0.269358
		Human cytomegalovirus infection	ssc05163	0.28476
		integral component of membrane	GO:0016021	0.000962562
		MHC class I peptide loading complex	GO:0042824	0.0114242
		MHC class I protein binding	GO:0042288	0.0208481
		ATPase activity	GO:0016887	0.0339438
		transmembrane transport	GO:0055085	0.0674148
		ATPase-coupled transmembrane transporter activity	GO:0042626	0.0914395
		ATP binding	GO:0005524	0.601811
ENSSSCG00000011040	CACNB2	Arrhythmogenic right ventricular cardiomyopathy (ARVC)	ssc05412	0.1053
		Cardiac muscle contraction	ssc04260	0.129068
		Dilated cardiomyopathy (DCM)	ssc05414	0.129068
		Hypertrophic cardiomyopathy (HCM)	ssc05410	0.132413
		Adrenergic signaling in cardiomyocytes	ssc04261	0.202951
		Oxytocin signaling pathway	ssc04921	0.21365
		MAPK signaling pathway	ssc04010	0.363416
		calcium ion import	GO:0070509	0.0114242
		regulation of voltage-gated calcium channel activity	GO:1901385	0.0114242
		photoreceptor ribbon synapse	GO:0098684	0.0133159
		high voltage-gated calcium channel activity	GO:0008331	0.0133159
		L-type voltage-gated calcium channel complex	GO:1990454	0.0133159
		positive regulation of calcium ion transport	GO:0051928	0.0189703
		voltage-gated calcium channel complex	GO:0005891	0.0320425
		regulation of heart rate by cardiac conduction	GO:0086091	0.0412767
		neuromuscular junction development	GO:0007528	0.0412767
		presynapse	GO:0098793	0.100127
		visual perception	GO:0007601	0.107019
		calcium ion transmembrane transport	GO:0070588	0.115562
		chemical synaptic transmission	GO:0007268	0.166799
		actin filament binding	GO:0051015	0.237588
ENSSSCG00000011041	NSUN6	RNA methylation	GO:0001510	0.0338962
		methylation	GO:0032259	0.0648901
		methyltransferase activity	GO:0008168	0.0684727
		RNA binding	GO:0003723	0.497453
ENSSSCG00000022919	KIF5C	Dopaminergic synapse	ssc04728	0.171602
		Endocytosis	ssc04144	0.329112
		axonal growth cone	GO:0044295	0.0133159
		axon guidance	GO:0007411	0.0138368
		mRNA transport	GO:0051028	0.0152042
		cytoskeleton-dependent intracellular transport	GO:0030705	0.017089
		synaptic vesicle transport	GO:0048489	0.0189703
		ATP-dependent microtubule motor activity, plus-end-directed	GO:0008574	0.0189703
		dendrite cytoplasm	GO:0032839	0.0189703
		motor neuron axon guidance	GO:0008045	0.0264608
		ATPase activity	GO:0016887	0.0339438
		kinesin complex	GO:0005871	0.0558752
		microtubule motor activity	GO:0003777	0.0702591
		microtubule-based movement	GO:0007018	0.0861885
		neuronal cell body	GO:0043025	0.160352
		microtubule	GO:0005874	0.182707
		microtubule binding	GO:0008017	0.224211
		ATP binding	GO:0005524	0.601811
Note: NA indicates novel gene in Ensembl database.
