# Supplementary material for: Identification of SNPs and Candidate Genes for Milk Production Ability in Yorkshire Pigs
Source: Front Genet. 2021 Oct 5;12:724533. doi: 10.3389/fgene.2021.724533 (PMC8523896; doi:10.3389/fgene.2021.724533)
Supplement: Supplementary file 2 [file Table1.XLSX]

## Sheet: Sheet1
Table S The estimated breeding value (EBV) of milk produce ability in 985 sows
Animal ID	EBV
1	-2.67798
2	-2.23907
3	-1.06273
4	0.836398
5	-1.30452
6	0.614971
7	-0.606453
8	0.802566
9	-2.98644
10	-0.168806
11	-3.29621
12	-3.66066
13	-5.89558
14	-1.62745
15	-3.20578
16	-4.59065
17	0.598402
18	-0.886919
19	1.08671
20	0.488589
21	-3.44375
22	0.468969
23	3.04573
24	0.712348
25	-2.6315
26	2.99646
27	1.99838
28	2.65401
29	-1.16213
30	1.76489
31	-0.222289
32	2.46343
33	0.920975
34	1.60528
35	3.73706
36	2.67934
37	3.34412
38	1.55482
39	4.16291
40	-4.21744
41	-4.46285
42	4.14199
43	-1.27248
44	2.92937
45	2.02541
46	5.51229
47	-1.54605
48	3.97869
49	-1.14987
50	-1.81028
51	-2.73994
52	-4.19417
53	1.06064
54	-0.79057
55	-3.39805
56	2.71417
57	-0.980579
58	-1.53979
59	3.64901
60	-0.311986
61	1.5756
62	2.18265
63	0.303485
64	1.58356
65	0.765298
66	2.043
67	1.50827
68	-0.343446
69	2.21013
70	-0.174151
71	4.16796
72	1.63507
73	-0.0300115
74	0.677683
75	-1.53617
76	1.48988
77	-4.65682
78	-1.48551
79	-2.92542
80	1.38795
81	-0.8014
82	-0.1676
83	-2.68054
84	1.87435
85	0.980001
86	2.49185
87	-2.3222
88	-0.152277
89	4.04343
90	1.49629
91	-7.27688
92	-5.39723
93	1.57316
94	4.90994
95	0.653895
96	-3.95338
97	1.54302
98	1.94732
99	0.774346
100	-0.581346
101	-1.84674
102	0.269629
103	-5.89677
104	4.13556
105	-1.37611
106	-4.28275
107	4.39659
108	-5.14191
109	-0.959145
110	4.42252
111	-1.02229
112	3.88341
113	-1.63829
114	-3.02679
115	1.61379
116	-0.744123
117	1.07754
118	-2.00053
119	-3.01141
120	1.23734
121	5.37347
122	-0.677556
123	1.99317
124	1.0717
125	1.85744
126	-0.131859
127	-0.825605
128	-0.00646733
129	0.0810287
130	3.27915
131	3.01951
132	0.305659
133	0.152908
134	-2.65947
135	-0.912871
136	-1.93937
137	1.88969
138	3.04403
139	-4.88116
140	3.55924
141	1.10704
142	0.988032
143	2.0545
144	0.269626
145	2.77299
146	1.69417
147	-0.717186
148	-1.93893
149	-1.63151
150	-1.34346
151	-1.59875
152	-4.22245
153	-4.05688
154	3.12903
155	-4.73352
156	2.06852
157	-1.70244
158	1.43049
159	0.856395
160	1.00809
161	0.237427
162	0.819696
163	-0.779075
164	1.98565
165	-0.679444
166	-2.27987
167	3.50635
168	-1.06794
169	-4.90322
170	0.06365
171	3.87835
172	1.9495
173	1.76415
174	5.34567
175	-1.04756
176	0.901574
177	-0.673288
178	2.19564
179	-1.19008
180	0.101551
181	-4.26148
182	1.51854
183	-3.06005
184	-5.08097
185	-1.0082
186	-0.106135
187	-0.576289
188	2.16802
189	1.00054
190	0.213925
191	3.55904
192	4.63162
193	1.58216
194	-0.156441
195	0.755956
196	0.723697
197	2.72096
198	-0.470794
199	-1.66885
200	-2.30818
201	0.686391
202	4.01907
203	-0.229446
204	-1.04235
205	1.11355
206	0.366939
207	-1.64179
208	-2.22183
209	1.15331
210	3.26947
211	-0.0613042
212	1.86474
213	0.754316
214	-3.21754
215	0.690408
216	0.20518
217	-3.3101
218	0.651047
219	-0.772205
220	-3.63579
221	-2.13704
222	3.33466
223	1.80916
224	2.44529
225	0.262045
226	-0.893401
227	-1.19589
228	-4.87369
229	-2.11287
230	-1.66525
231	0.775613
232	-3.6871
233	-1.72094
234	-2.30121
235	-1.05824
236	-2.47254
237	3.04344
238	-0.580453
239	-4.94195
240	-0.84724
241	0.767259
242	4.71744
243	-1.48513
244	-1.80847
245	-2.54662
246	-1.98724
247	0.148173
248	-3.1143
249	-0.468197
250	3.40762
251	1.31674
252	-4.85116
253	1.7461
254	1.17075
255	3.27123
256	-0.374809
257	4.16372
258	-1.58833
259	0.51431
260	0.986851
261	1.11637
262	-0.92141
263	0.987656
264	2.48702
265	-2.41826
266	-0.070529
267	-1.41151
268	-0.503178
269	5.07266
270	0.994733
271	1.14351
272	3.65228
273	-2.77167
274	2.53205
275	2.46412
276	2.52791
277	3.69872
278	-4.90581
279	-1.74279
280	0.775738
281	-0.202611
282	-0.951983
283	-1.82985
284	0.339964
285	-3.42164
286	-1.82116
287	-2.55509
288	0.775163
289	-0.788525
290	2.26499
291	-4.90322
292	1.71572
293	2.24726
294	-2.7114
295	3.15904
296	1.44317
297	-3.50708
298	-2.00257
299	1.96569
300	0.586185
301	-1.73426
302	2.11668
303	4.02452
304	-1.02495
305	-2.07071
306	0.222788
307	-1.06192
308	-0.586808
309	-1.11117
310	0.744697
311	0.936092
312	4.5158
313	1.56653
314	0.357934
315	-0.237532
316	-1.10284
317	2.17547
318	-1.45286
319	1.2901
320	-1.09676
321	1.8034
322	1.06347
323	-0.245294
324	-4.05618
325	0.914545
326	-1.77159
327	2.35239
328	2.77433
329	-2.79618
330	3.01012
331	-6.68718
332	1.12111
333	0.829063
334	-0.549747
335	2.50641
336	-2.85829
337	-0.243405
338	-3.00117
339	1.25117
340	-2.2261
341	3.24213
342	6.47741
343	-2.17125
344	1.63122
345	2.19573
346	1.14114
347	0.617081
348	1.83016
349	1.27985
350	3.7305
351	-0.559914
352	0.273975
353	-2.43937
354	5.91205
355	2.9939
356	4.03835
357	-4.34231
358	1.06167
359	-3.14547
360	-0.715197
361	5.11695
362	1.79106
363	-0.974841
364	5.05744
365	0.398326
366	3.20655
367	-1.82779
368	0.879939
369	0.918567
370	-0.344991
371	1.41485
372	0.0071693
373	0.224404
374	2.62934
375	-1.41943
376	1.67161
377	3.23091
378	-0.318741
379	-2.45212
380	-0.76703
381	-0.256179
382	-2.98685
383	3.46348
384	-1.62079
385	2.6117
386	3.99593
387	0.12257
388	-0.19951
389	1.57409
390	0.593629
391	0.0113202
392	5.57967
393	-1.87911
394	-1.25156
395	1.9531
396	-0.892594
397	1.12521
398	4.25867
399	-6.12996
400	-0.386423
401	2.70586
402	0.917627
403	4.11766
404	4.59126
405	0.0195267
406	-4.93969
407	1.572
408	2.05584
409	-4.51275
410	4.07715
411	0.0399613
412	6.48641
413	2.51599
414	2.23287
415	1.93773
416	-0.226443
417	-1.31376
418	-6.43022
419	0.237284
420	-3.14126
421	-9.44382
422	-7.75506
423	1.59591
424	0.766721
425	1.37466
426	3.74856
427	0.30044
428	-1.40289
429	-2.45581
430	-1.67717
431	1.87096
432	-4.08611
433	-1.5404
434	0.394945
435	-0.768009
436	0.99753
437	4.42215
438	-1.91344
439	-0.241118
440	0.734294
441	2.94818
442	-1.41647
443	-4.1777
444	-3.56723
445	3.60406
446	2.74257
447	-3.48605
448	-2.23748
449	-1.48607
450	-3.51118
451	-2.3873
452	0.654003
453	-1.03193
454	3.8093
455	0.744726
456	4.22149
457	-4.25463
458	1.17874
459	4.42978
460	2.14042
461	-0.298993
462	3.811
463	-0.115248
464	-2.50444
465	1.39783
466	0.788133
467	-1.06148
468	-3.72144
469	2.97399
470	2.39051
471	1.22626
472	-1.09136
473	-3.71684
474	-4.06834
475	-1.75937
476	-2.73486
477	-0.230344
478	-2.47143
479	-3.82737
480	-2.81149
481	-0.969484
482	3.63796
483	-1.99933
484	-2.78725
485	-3.41538
486	1.36433
487	2.06399
488	-3.77472
489	-1.35687
490	1.60748
491	-5.96314
492	-3.06436
493	-2.54692
494	1.33845
495	-0.978134
496	-4.51847
497	3.83235
498	-0.303384
499	1.35086
500	1.30752
501	-0.484103
502	0.927046
503	-1.44327
504	-2.64105
505	0.448902
506	-2.91356
507	5.52301
508	0.668212
509	0.158351
510	-4.2476
511	-0.0906581
512	-2.33183
513	-1.72343
514	3.32153
515	0.233112
516	-2.8316
517	-2.83667
518	0.0387933
519	3.36905
520	-1.93867
521	0.201817
522	-3.10334
523	-0.206172
524	0.620543
525	-0.0793026
526	4.97879
527	-0.771278
528	0.983725
529	2.63151
530	-1.51583
531	0.674254
532	-0.370061
533	2.38859
534	2.3049
535	0.192399
536	3.92449
537	0.58272
538	1.664
539	1.14359
540	1.31463
541	-0.325853
542	1.93981
543	1.62468
544	0.730321
545	0.213184
546	1.13936
547	0.173754
548	1.17761
549	2.89633
550	-0.499952
551	2.90018
552	1.42426
553	-2.21552
554	4.3622
555	-0.744621
556	3.05877
557	-0.531932
558	-0.101206
559	1.92905
560	-2.15209
561	1.17819
562	1.87765
563	3.44291
564	1.55886
565	2.43746
566	-1.87036
567	0.981034
568	-1.4761
569	-1.52279
570	0.58272
571	-1.39633
572	2.68489
573	3.91598
574	-3.7899
575	-0.720671
576	-1.30981
577	2.61221
578	-1.49661
579	2.14905
580	0.269852
581	1.72793
582	-1.40631
583	0.803962
584	-0.292998
585	-1.06125
586	-3.61856
587	2.40078
588	1.66101
589	-0.899256
590	0.630308
591	-0.143392
592	3.36024
593	-0.695648
594	-2.2928
595	1.5833
596	0.571654
597	1.82051
598	2.16414
599	4.00831
600	1.53827
601	-6.66834
602	0.139248
603	-2.25652
604	-1.04252
605	-0.8422
606	-0.867245
607	1.24912
608	0.366844
609	-1.63045
610	-1.85424
611	0.188404
612	0.768685
613	-2.09181
614	6.43621
615	0.47811
616	-5.42384
617	-3.29092
618	-1.08292
619	-4.5813
620	0.812187
621	-2.6162
622	1.42619
623	2.27019
624	-5.78176
625	-0.397245
626	-0.628618
627	-0.580584
628	-2.61198
629	-2.84757
630	-3.43771
631	-1.70376
632	1.5216
633	0.280338
634	-1.25323
635	-3.98715
636	-4.96189
637	-1.31108
638	-1.9002
639	-4.83571
640	-3.92231
641	-3.05383
642	1.72611
643	-2.00129
644	-3.59692
645	-4.45525
646	-4.15235
647	2.01376
648	-0.948012
649	2.69242
650	1.99587
651	-0.95493
652	-4.20659
653	-1.01575
654	-3.0231
655	-0.839348
656	-2.34783
657	-2.76859
658	-0.899589
659	-2.0455
660	-1.26829
661	-3.56457
662	-2.58038
663	-2.1722
664	-4.32371
665	-3.65228
666	-2.59429
667	-2.37656
668	-4.37692
669	-6.2375
670	-2.93482
671	-2.91991
672	-2.49902
673	3.56546
674	-0.449038
675	-0.0722349
676	-3.56478
677	-0.919402
678	0.989916
679	-0.7691
680	-0.874432
681	-0.0925894
682	-1.95766
683	-3.76894
684	-0.349901
685	-1.94409
686	-4.00711
687	1.00653
688	-1.05141
689	1.3699
690	1.78255
691	-1.0331
692	2.16686
693	1.4371
694	-3.68934
695	0.654502
696	-2.04852
697	-0.419718
698	1.9615
699	-3.34442
700	-0.0348837
701	4.17607
702	4.39318
703	2.59016
704	2.85952
705	-0.772551
706	-0.770279
707	-2.14852
708	3.18018
709	0.12878
710	-0.117245
711	2.17505
712	0.320677
713	0.800834
714	-1.80117
715	-4.72675
716	-4.78972
717	1.24181
718	-0.261326
719	-2.75312
720	-2.24791
721	0.626936
722	1.80057
723	-1.27451
724	1.93576
725	2.91232
726	0.777618
727	-1.5793
728	0.889711
729	0.158596
730	-4.19123
731	1.88107
732	3.34152
733	-0.248077
734	1.4603
735	-2.36331
736	5.17388
737	-1.70925
738	-4.29455
739	1.5813
740	-3.1756
741	0.569155
742	-2.5567
743	1.34995
744	1.75557
745	4.38996
746	-1.85149
747	0.656673
748	-1.09066
749	5.00295
750	-3.631
751	0.809248
752	2.90292
753	1.32972
754	2.52709
755	-2.17948
756	1.1114
757	1.0938
758	-3.54843
759	3.07208
760	1.21825
761	-1.26589
762	0.507709
763	3.3463
764	3.96405
765	-2.62246
766	1.65548
767	0.71166
768	0.554843
769	2.13417
770	1.47757
771	3.93631
772	2.37681
773	0.871056
774	4.84871
775	-0.05069
776	1.64492
777	3.91731
778	-1.15808
779	3.40748
780	-1.4838
781	0.643781
782	2.93889
783	-0.302225
784	3.69984
785	1.67602
786	-2.16507
787	2.09235
788	-0.354494
789	1.09659
790	-0.686513
791	-0.905427
792	3.41129
793	-1.94225
794	4.05919
795	0.853296
796	-1.04027
797	-0.655087
798	-0.0626429
799	0.264013
800	-2.50814
801	-3.97978
802	2.39168
803	2.52431
804	-2.39643
805	-1.79757
806	-0.069196
807	-0.677914
808	0.42329
809	0.261507
810	1.64888
811	-4.09845
812	-0.888095
813	0.390046
814	2.19939
815	-1.92458
816	4.60065
817	-1.94774
818	1.69099
819	0.593178
820	-1.95373
821	0.446791
822	0.748306
823	-0.37271
824	-0.776479
825	1.7538
826	2.00914
827	-0.834489
828	2.94693
829	1.11665
830	-0.0616316
831	-0.836215
832	-3.56996
833	1.12237
834	2.68968
835	-1.27126
836	3.74049
837	-2.0027
838	-1.13327
839	-2.80959
840	2.90483
841	0.344665
842	5.52339
843	-1.53685
844	-1.08191
845	-2.47677
846	-3.0578
847	-2.08712
848	2.61904
849	-2.6289
850	-0.280298
851	-0.518968
852	2.32259
853	-0.165943
854	-1.30793
855	-3.43381
856	-8.13936
857	-2.78229
858	-3.61743
859	-7.08972
860	-2.31492
861	0.562322
862	1.06996
863	-1.03133
864	0.410849
865	1.46513
866	-0.539852
867	-1.66014
868	2.39054
869	-0.275627
870	2.50701
871	2.07499
872	-4.81302
873	2.19691
874	3.03709
875	0.642389
876	-2.68471
877	2.01329
878	-2.38076
879	2.62217
880	-1.40661
881	-3.20828
882	-1.52916
883	-2.05481
884	0.13412
885	2.25502
886	-0.70619
887	-5.26985
888	1.61046
889	3.23221
890	-0.652359
891	-2.1565
892	2.77885
893	-2.57514
894	-2.43912
895	-0.831962
896	-2.59531
897	2.50744
898	-2.06633
899	1.1514
900	0.231702
901	-0.451692
902	1.44345
903	2.77323
904	-0.963957
905	0.797918
906	-0.675494
907	0.82228
908	-1.8259
909	-0.499774
910	-0.223836
911	1.5043
912	0.352196
913	-2.27993
914	-5.89136
915	-1.27122
916	1.60281
917	2.42218
918	-0.248795
919	-0.839252
920	-0.0187788
921	3.27448
922	-3.33523
923	1.75699
924	1.63945
925	-0.423616
926	1.28836
927	0.053549
928	1.29685
929	-1.32978
930	1.47859
931	2.60629
932	-0.329552
933	-1.95502
934	-3.53056
935	-6.31132
936	-3.14952
937	1.51676
938	1.70104
939	0.683794
940	1.98967
941	-0.0191146
942	1.82278
943	-4.36944
944	-1.57081
945	-0.170527
946	0.0531016
947	2.30561
948	-0.746917
949	-1.41526
950	3.13169
951	1.43074
952	-1.65518
953	-1.2161
954	-1.48305
955	1.91956
956	0.783273
957	-0.52053
958	-5.17929
959	-0.735673
960	0.176744
961	2.61917
962	-2.58529
963	-0.389422
964	-1.14007
965	1.92579
966	2.07592
967	2.6386
968	-0.129147
969	-1.45831
970	0.705334
971	-2.46215
972	1.64568
973	-0.280539
974	-3.72336
975	-0.111869
976	-0.0912675
977	-0.839272
978	0.410354
979	-1.56073
980	0.930535
981	1.72299
982	-2.38182
983	0.807745
984	-1.93778
985	-1.97388
